# Supplementary material for: Cyst Fraction as a Biomarker in Autosomal Dominant Polycystic Kidney Disease
Source: J Clin Med. 2022 Dec 31;12(1):326. doi: 10.3390/jcm12010326 (PMC9821598; doi:10.3390/jcm12010326)
Supplement: Supplementary file 1 [file jcm-12-00326-s001.zip]

Archive with 1 entries (1 files):
- jcm-2076022-supplementary.pdf
